# Supplementary material for: Systematic Benchmarking of Spectral Demodulation Methods for Ball Resonator and Hybrid FPI–Ball Resonator Sensors for Multiparameter Physiological Monitoring
Source: Biosensors (Basel). 2026 May 11;16(5):278. doi: 10.3390/bios16050278 (PMC13204527; doi:10.3390/bios16050278)
Supplement: Supplementary file 1 [file biosensors-16-00278-s001.zip]

Archive with 1 entries (1 files):
- biosensors-4227352-supplementary.pdf
